# Supplementary material for: Selection and Optimization of Reference Genes for MicroRNA Expression Normalization by qRT-PCR in Chinese Cedar (Cryptomeria fortunei) under Multiple Stresses
Source: Int J Mol Sci. 2021 Jul 6;22(14):7246. doi: 10.3390/ijms22147246 (PMC8304282; doi:10.3390/ijms22147246)
Supplement: Supplementary file 1 [file ijms-22-07246-s001.zip]

Archive with 1 entries (1 files):
- ijms-1289537-supplementary.pdf
